# Supplementary material for: PCB118 Is Associated with Impaired Decidualization and Angiogenesis Through miR-542-3p–Mediated Regulation of ILK Signaling
Source: Int J Mol Sci. 2026 Apr 23;27(9):3771. doi: 10.3390/ijms27093771 (PMC13163928; doi:10.3390/ijms27093771)
Supplement: Supplementary file 1 [file ijms-27-03771-s001.zip]

Archive with 1 entries (1 files):
- ijms-4179761-supplementary.pdf
